# Supplementary material for: Late-Stage Functionalization through Click Chemistry Provides GLUT5-Targeting Glycoconjugate as a Potential PET Imaging Probe
Source: Int J Mol Sci. 2022 Dec 22;24(1):173. doi: 10.3390/ijms24010173 (PMC9820411; doi:10.3390/ijms24010173)
Supplement: Supplementary file 1 [file ijms-24-00173-s001.zip]

Archive with 1 entries (1 files):
- ijms-2055629-supplementary.pdf
